# Supplementary material for: Oxidation-Triggered Formation of Diradical Cations from Paramagnetic Molecules and Their Spin Density Evolution
Source: Molecules. 2025 Apr 26;30(9):1931. doi: 10.3390/molecules30091931 (PMC12073237; doi:10.3390/molecules30091931)
Supplement: Supplementary file 1 [file molecules-30-01931-s001.zip]

Archive with 1 entries (1 files):
- molecules-3554522-SI.pdf
